# Supplementary material for: Acupuncture enhances fatty acid catabolism and immune modulation in children with autism
Source: Front Psychiatry. 2025 Nov 20;16:1679154. doi: 10.3389/fpsyt.2025.1679154 (PMC12675399; doi:10.3389/fpsyt.2025.1679154)
Supplement: Supplementary file 2 [file Table1.xlsx]

## Sheet: Sheet3
Supplementary Table 1 Differentially expressed proteins of plasma detected by proteomics.
Protein	Gene	ASDvs.HC			Txvs.ASD
		Pvalue	log2FC	UP/DOWN	Pvalue	log2FC	UP/DOWN
Immunoglobulin lambda variable 7-46	IGLV7-46	0.005	-1.904	down
Immunoglobulin kappa variable 2-28	IGKV2-28	0.043	-1.03	down
Immunoglobulin kappa variable 3D-11	IGKV3D-11	0.005	-1.249	down
Immunoglobulin heavy variable 3-49	IGHV3-49	0.001	-1.482	down
Immunoglobulin heavy variable 6-1	IGHV6-1	0.004	-1.522	down
Immunoglobulin heavy variable 3-74	IGHV3-74	0.032	-1.584	down
Immunoglobulin heavy variable 3-43	IGHV3-43	0.04	-1.514	down
Immunoglobulin heavy variable 3-72	IGHV3-72	0.018	-1.577	down
Immunoglobulin kappa variable 3D-20	IGKV3D-20	0.008	-1.924	down
Immunoglobulin heavy variable 1-18	IGHV1-18	0.038	-1.185	down
Immunoglobulin heavy variable 4-28	IGHV4-28	0.039	-1.488	down
Probable non-functional immunoglobulin heavy variable 3-35	IGHV3-35	0.01	-1.6	down
Immunoglobulin heavy variable 2-70D	IGHV2-70D	0.023	-0.711	down
Rho guanine nucleotide exchange factor 37	ARHGEF37	0.025	-0.348	down
Soluble scavenger receptor cysteine-rich domain-containing protein SSC5D	SSC5D	0.01	-0.598	down
Immunoglobulin kappa variable 2-29	IGKV2-29	0.04	-1.841	down
Immunoglobulin lambda-like polypeptide 5	IGLL5	0.002	-1.795	down
Neural cell adhesion molecule L1-like protein	CHL1	0	0.658	up
Podocalyxin	PODXL	0.005	0.319	up
Dual specificity mitogen-activated protein kinase kinase 7	MAP2K7	0	1.194	up
Neuropilin-1	NRP1	0.003	0.388	up
Phosphoribosylformylglycinamidine synthase	PFAS	0.012	-0.542	down
ADAM DEC1	ADAMDEC1	0	0.701	up
Chondroadherin	CHAD	0	1.666	up
Neural cell adhesion molecule 2	NCAM2	0.021	0.368	up
Small G protein signaling modulator 2	SGSM2	0.018	-0.278	down
Trans-Golgi network integral membrane protein 2	TGOLN2	0.004	0.683	up
Beta-1,4-glucuronyltransferase 1	B4GAT1	0.003	0.561	up
Mitogen-activated protein kinase-binding protein 1	MAPKBP1	0.007	0.627	up
Neuropilin-2	NRP2	0	0.574	up
GDP-mannose 4,6 dehydratase	GMDS	0.001	-1.786	down
Zymogen granule membrane protein 16	ZG16	0.043	0.775	up
ICOS ligand	ICOSLG	0	0.479	up
Zinc finger protein ZPR1	ZPR1	0.002	0.382	up
Peptidoglycan recognition protein 1	PGLYRP1	0.003	-0.809	down
Attractin	ATRN	0	0.351	up
Triple functional domain protein	TRIO	0.012	0.475	up
CCN family member 5	CCN5	N	N	down
Calsyntenin-1	CLSTN1	0.013	0.665	up
Apolipoprotein M	APOM	0.011	0.448	up
GDH/6PGL endoplasmic bifunctional protein	H6PD	0.017	0.556	up
Pantetheinase	VNN1	0.007	-0.722	down
Neuronal pentraxin receptor	NPTXR	0	1.923	up
Noelin-2	OLFM2	0.046	0.406	up
L-lactate dehydrogenase A chain	LDHA	0.002	0.508	up
Glutathione reductase, mitochondrial	GSR	0	0.547	up
Superoxide dismutase [Cu-Zn]	SOD1	0.049	0.559	up
Ceruloplasmin	CP	0	0.481	up
Haptoglobin-related protein	HPR	0.006	-0.85	down
Coagulation factor IX	F9	0	-0.523	down
Coagulation factor XII	F12	0.02	0.523	up
Carbonic anhydrase 1	CA1	0.017	0.848	up
Alpha-1-antichymotrypsin	SERPINA3	0.023	0.298	up
Alpha-2-macroglobulin	A2M	0	1.166	up
Metalloproteinase inhibitor 1	TIMP1	0.033	0.305	up
Cystatin-C	CST3	0.003	0.298	up
Immunoglobulin J chain	JCHAIN	0.021	-1.67	down
Immunoglobulin kappa variable 3-20	IGKV3-20	0.016	-1.421	down
Immunoglobulin lambda variable 1-47	IGLV1-47	0.019	-1.417	down
Immunoglobulin lambda variable 1-51	IGLV1-51	0.03	-1.33	down
Immunoglobulin heavy variable 1-46	IGHV1-46	0.023	-0.749	down
Immunoglobulin heavy variable 3-30	IGHV3-30	0.003	-1.13	down
Immunoglobulin heavy variable 3-7	IGHV3-7	0.017	-1.055	down
Immunoglobulin heavy variable 3-9	IGHV3-9	0.048	-1.175	down
Immunoglobulin heavy variable 2-5	IGHV2-5	0.048	-0.892	down
Immunoglobulin kappa constant	IGKC	0	-1.725	down
Immunoglobulin heavy constant gamma 2	IGHG2	0.005	-2.286	down
Immunoglobulin heavy constant mu	IGHM	0.044	-1.348	down
Immunoglobulin heavy constant alpha 1	IGHA1	0	-2.199	down
Immunoglobulin heavy constant alpha 2	IGHA2	0.003	-2.872	down
HLA class I histocompatibility antigen, B alpha chain	HLA-B	0.001	0.895	up
Collagen alpha-1(I) chain	COL1A1	0	1.819	up
Collagen alpha-1(II) chain	COL2A1	0	1.462	up
Collagen alpha-1(III) chain	COL3A1	0	1.132	up
Apolipoprotein C-III	APOC3	0.02	-0.517	down
C-reactive protein	CRP	0.01	-1.46	down
Serum amyloid P-component	APCS	0.007	-0.675	down
Transthyretin	TTR	0.013	-0.298	down
Platelet basic protein	PPBP	0.022	0.942	up
Transferrin receptor protein 1	TFRC	0.001	0.49	up
Catalase	CAT	0.037	0.487	up
Tissue alpha-L-fucosidase	FUCA1	0.02	0.414	up
Fructose-bisphosphate aldolase A	ALDOA	0	0.683	up	0.041	-0.278	down
Major prion protein	PRNP	0.025	1.164	up
Sex hormone-binding globulin	SHBG	0.004	1.485	up
HLA class I histocompatibility antigen, A alpha chain	HLA-A	0.015	1.353	up
Secretogranin-1	CHGB	0	0.998	up
Fructose-bisphosphate aldolase B	ALDOB	0.042	-1.022	down
Amyloid-beta precursor protein	APP	0.013	0.77	up
Apolipoprotein D	APOD	0.007	-0.457	down
Plasma serine protease inhibitor	SERPINA5	0.042	0.42	up
Plasma protease C1 inhibitor	SERPING1	0	0.444	up
Alkaline phosphatase, tissue-nonspecific isozyme	ALPL	0	1.601	up
Intercellular adhesion molecule 1	ICAM1	0	0.866	up
Large ribosomal subunit protein P2	RPLP2	0.005	1.751	up	0.003	-2.2	down
Thyroxine-binding globulin	SERPINA7	0.001	0.342	up
Integrin beta-1	ITGB1	0	0.541	up
Immunoglobulin kappa variable 4-1	IGKV4-1	0.02	-1.448	down
Creatine kinase M-type	CKM	0.006	0.609	up
L-lactate dehydrogenase B chain	LDHB	0	0.985	up
Macrophage colony-stimulating factor 1 receptor	CSF1R	0	0.727	up
L-lactate dehydrogenase C chain	LDHC	0.019	-0.418	down	0.018	0.398	up
Laminin subunit beta-1	LAMB1	0	0.634	up
Thrombospondin-1	THBS1	0.045	0.703	up
Collagen alpha-2(I) chain	COL1A2	0.017	0.658	up
Corticosteroid-binding globulin	SERPINA6	0	0.576	up
72 kDa type IV collagenase	MMP2	0	0.71	up
Extracellular superoxide dismutase [Cu-Zn]	SOD3	0	0.736	up
Hepatocyte growth factor receptor	MET	0.015	0.42	up
Alpha-2-antiplasmin	SERPINF2	0.029	0.358	up
Insulin-like growth factor-binding protein 1	IGFBP1	0.014	2.134	up
Interleukin-6 receptor subunit alpha	IL6R	0.044	0.275	up
SPARC	SPARC	0.003	1.172	up
Leukotriene A-4 hydrolase	LTA4H	0.001	0.421	up
Fructose-bisphosphate aldolase C	ALDOC	0	0.845	up	0.006	-0.409	down
Polyubiquitin-B	UBB	0.013	0.507	up	0.041	-0.737	down
Immunoglobulin alpha-2 heavy chain		0.028	-0.784	down	0.006	-0.307	down
Immunoglobulin gamma-1 heavy chain		0.001	-2.05	down	0.038	-0.342	down
Immunoglobulin kappa light chain		0.009	-1.787	down	0.001	-1.322	down
Immunoglobulin lambda constant 3	IGLC3	0.002	-1.953	down	0.046	-0.4	down
Serglycin	SRGN	0.007	1.126	up	0.006	-0.409	down
Osteopontin	SPP1	0	2.034	up
Complement component C7	C7	0.03	0.417	up
Mast/stem cell growth factor receptor Kit	KIT	0.001	0.596	up
Hyaluronan and proteoglycan link protein 1	HAPLN1	N	N	up
Endoplasmic reticulum chaperone BiP	HSPA5	0.003	0.362	up
Lysosome-associated membrane glycoprotein 1	LAMP1	0.001	0.484	up
Fibroblast growth factor receptor 1	FGFR1	0.004	0.374	up
Cation-independent mannose-6-phosphate receptor	IGF2R	0.016	0.348	up
Collagen alpha-1(XI) chain	COL11A1	N	N	up
Collagen alpha-1(VI) chain	COL6A1	0	1.04	up
Collagen alpha-3(VI) chain	COL6A3	0	0.716	up
Angiotensin-converting enzyme	ACE	0.01	0.579	up
Xaa-Pro dipeptidase	PEPD	0.009	0.517	up
Lysosome-associated membrane glycoprotein 2	LAMP2	0	0.668	up
Ribonuclease inhibitor	RNH1	0.014	0.985	up	0.041	-0.737	down
C-C motif chemokine 5	CCL5	0.025	1.043	up
Neural cell adhesion molecule 1	NCAM1	0	1.021	up
Intercellular adhesion molecule 2	ICAM2	0	0.604	up
Complement component C6	C6	0.002	0.272	up
Collagen alpha-2(XI) chain	COL11A2	0	3.346	up
L-selectin	SELL	0	0.778	up
CD99 antigen	CD99	0.003	0.567	up
Nidogen-1	NID1	0.047	0.289	up
Pyruvate kinase PKM	PKM	0	1.301	up
Aminopeptidase N	ANPEP	0	0.553	up
Poliovirus receptor	PVR	0.028	0.293	up
Immunoglobulin lambda-like polypeptide 1	IGLL1	0.047	-2.404	down
Desmoplakin	DSP	0.032	0.425	up
Metalloproteinase inhibitor 2	TIMP2	0.001	0.483	up
CD44 antigen	CD44	0	0.618	up
P-selectin	SELP	0.002	0.662	up
Aggrecan core protein	ACAN	0	2.543	up
Heat shock 70 kDa protein 6	HSPA6	0.009	0.377	up	0.006	-0.307	down
Aspartate aminotransferase, cytoplasmic	GOT1	0.011	0.44	up
Complement receptor type 1	CR1	0	1.004	up
Insulin-like growth factor-binding protein 2	IGFBP2	0.001	1.341	up
Lipopolysaccharide-binding protein	LBP	0.011	-0.514	down
Cadherin-2	CDH2	0.003	0.458	up
Lymphocyte function-associated antigen 3	CD58	0.042	0.402	up
Vascular cell adhesion protein 1	VCAM1	0	0.802	up
Complement receptor type 2	CR2	0	1.529	up
Cation-dependent mannose-6-phosphate receptor	M6PR	0.016	-1.096	down
Mimecan	OGN	0	0.874	up
Collagen alpha-1(V) chain	COL5A1	0	1.753	up
Glycerol-3-phosphate dehydrogenase [NAD(+)], cytoplasmic	GPD1	0.014	-1.095	down
Protein-glutamine gamma-glutamyltransferase 2	TGM2	0.005	0.607	up
Tenascin-X	TNXB	0	0.968	up
Iduronate 2-sulfatase	IDS	0.01	1.061	up
Glutathione peroxidase 3	GPX3	0.012	-0.44	down
Fibroblast growth factor receptor 4	FGFR4	0.005	1.045	up
Receptor-type tyrosine-protein phosphatase zeta	PTPRZ1	0	1.381	up
Endothelin receptor type B	EDNRB	0.025	0.335	up
Insulin-like growth factor-binding protein 6	IGFBP6	0.012	-0.588	down
Insulin-like growth factor-binding protein 5	IGFBP5	0.028	-0.29	down
Tenascin	TNC	0	1.075	up
Zinc-alpha-2-glycoprotein	AZGP1	0.008	-0.281	down
Cathepsin S	CTSS	0.002	-0.366	down
Moesin	MSN	0.003	0.534	up
Hepatocyte growth factor-like protein	MST1	0	0.433	up
Dipeptidyl peptidase 4	DPP4	0	1.071	up
Progranulin	GRN	0	0.834	up
CCN family member 2	CCN2	0.034	0.414	up
Myristoylated alanine-rich C-kinase substrate	MARCKS	0	1.409	up
Flavin reductase (NADPH)	BLVRB	0.019	0.934	up
Tyrosine-protein kinase receptor UFO	AXL	0.005	0.545	up
Neural cell adhesion molecule L1	L1CAM	0.026	0.519	up
Peroxiredoxin-2	PRDX2	0.031	0.716	up
Intercellular adhesion molecule 3	ICAM3	0	0.612	up
Cadherin-5	CDH5	0.005	0.506	up
Heat shock 70 kDa protein 4	HSPA4	0.01	1.192	up
Thrombospondin-4	THBS4	0	0.947	up
Fibrillin-1	FBN1	0	0.599	up
Pigment epithelium-derived factor	SERPINF1	0.036	-0.284	down
Dihydrolipoyllysine-residue succinyltransferase component of 2-oxoglutarate dehydrogenase complex, mitochondrial	DLST	0.01	-0.377	down
Transaldolase	TALDO1	0	0.843	up
Collagen alpha-1(XVIII) chain	COL18A1	0	0.428	up
Interleukin-6 receptor subunit beta	IL6ST	0	0.377	up
Malate dehydrogenase, cytoplasmic	MDH1	0.003	0.673	up
Prostaglandin-H2 D-isomerase	PTGDS	0	0.604	up
Neuroblastoma suppressor of tumorigenicity 1	NBL1	0.011	0.45	up
Biotinidase	BTD	0	0.363	up
Killer cell immunoglobulin-like receptor 2DL3	KIR2DL3	0	0.944	up
Neurogenic locus notch homolog protein 1	NOTCH1	0.002	0.621	up
Glutathione synthetase	GSS	0	0.554	up
Mannan-binding lectin serine protease 1	MASP1	0.006	0.415	up
CCN family member 3	CCN3	0	1.253	up
Cartilage oligomeric matrix protein	COMP	0.003	0.575	up
Amyloid beta precursor like protein 1	APLP1	0	1.422	up
Lumican	LUM	0	0.88	up
Voltage-dependent calcium channel subunit alpha-2/delta-1	CACNA2D1	0.019	0.393	up
Ephrin type-A receptor 4	EPHA4	0.003	0.974	up
Secreted Ly-6/uPAR-related protein 1	SLURP1	0.011	0.781	up
Inhibin beta C chain	INHBC	0.01	-0.523	down
Lysozyme C	LYZ	0.007	0.356	up
Beta-2-microglobulin	B2M	0.006	0.488	up
Glutathione S-transferase omega-1	GSTO1	0.031	0.663	up
Phosphatidylinositol-glycan-specific phospholipase D	GPLD1	0	-0.724	down
Brain acid soluble protein 1	BASP1	0	0.923	up
Basement membrane-specific heparan sulfate proteoglycan core protein	HSPG2	0.001	0.331	up
Cytochrome c	CYCS	0.022	0.417	up
Neurogenic locus notch homolog protein 2	NOTCH2	0	0.545	up
Hepatocyte growth factor activator	HGFAC	0	0.474	up
Fibromodulin	FMOD	N	N	up
Glutamyl aminopeptidase	ENPEP	0	0.514	up
Trefoil factor 3	TFF3	0	0.768	up	0.038	-0.342	down
Prolow-density lipoprotein receptor-related protein 1	LRP1	0.004	0.424	up
Galectin-3-binding protein	LGALS3BP	0.016	0.74	up
Desmocollin-1	DSC1	0	0.869	up
ADP-ribosyl cyclase/cyclic ADP-ribose hydrolase 2	BST1	0.015	0.529	up
Hyaluronidase-1	HYAL1	0.022	0.831	up	0.001	-1.322	down
EGF-containing fibulin-like extracellular matrix protein 1	EFEMP1	0.014	-0.416	down
Follistatin-related protein 1	FSTL1	0	0.785	up
Contactin-1	CNTN1	0.009	0.331	up
Tyrosine-protein kinase Mer	MERTK	0.001	0.48	up
Prolyl endopeptidase FAP	FAP	0	1.417	up
Receptor-type tyrosine-protein phosphatase eta	PTPRJ	0	0.782	up
Secreted phosphoprotein 24	SPP2	0.001	1.352	up
Multimerin-1	MMRN1	0	0.597	up
Methanethiol oxidase	SELENBP1	0.022	0.624	up
Inactive tyrosine-protein kinase 7	PTK7	0	1.329	up
Receptor-type tyrosine-protein phosphatase S	PTPRS	0.005	0.664	up
Limbic system-associated membrane protein	LSAMP	0	0.715	up
CD166 antigen	ALCAM	0	0.519	up
Apolipoprotein F	APOF	0.029	-0.389	down
Autotaxin	ENPP2	0	1.257	up
Bleomycin hydrolase	BLMH	0	0.867	up
Fibroleukin	FGL2	0	1.012	up
WAP four-disulfide core domain protein 2	WFDC2	0.044	0.816	up
SPARC-like protein 1	SPARCL1	0.001	0.341	up
Inositol 1,4,5-trisphosphate-gated calcium channel ITPR2	ITPR2	0.001	1.001	up
Desmocollin-3	DSC3	0.001	0.763	up
Indian hedgehog protein	IHH	0.001	0.545	up
Latent-transforming growth factor beta-binding protein 1	LTBP1	0.003	0.691	up
Zinc finger protein 846	ZNF846	0	0.473	up
Transmembrane glycoprotein NMB	GPNMB	0.001	0.572	up
Collagen alpha-1(XIX) chain	COL19A1	0.028	0.413	up	0.046	-0.4	down
Periostin	POSTN	0.012	0.465	up
Nectin-1	NECTIN1	0.002	0.697	up
Microtubule-associated protein RP/EB family member 2	MAPRE2	0.028	-2.572	down
Adiponectin	ADIPOQ	0	1.052	up
Zinc finger homeobox protein 3	ZFHX3	0.023	0.469	up
Extracellular matrix protein 1	ECM1	0.034	0.285	up
BDNF/NT-3 growth factors receptor	NTRK2	0.022	0.483	up
Amine oxidase [copper-containing] 3	AOC3	0.002	0.61	up
Cell adhesion molecule-related/down-regulated by oncogenes	CDON	0.003	1.389	up
Transcription factor Gibbin	AHDC1	0	2.974	up
Platelet endothelial aggregation receptor 1	PEAR1	0.018	0.336	up
Peptidase inhibitor 16	PI16	0.002	0.768	up
ADAMTS-like protein 4	ADAMTSL4	0	1.135	up
CD109 antigen	CD109	0.001	0.952	up
Cilia- and flagella-associated protein 47	CFAP47	0.009	-0.264	down
Cytoplasmic FMR1-interacting protein 1	CYFIP1	0.011	-0.273	down
Target of Nesh-SH3	ABI3BP	0.003	0.533	up
Serpin A11	SERPINA11	0	0.608	up
Out at first protein homolog	OAF	0.024	-0.394	down
Reticulon-4 receptor-like 2	RTN4RL2	0.007	-0.628	down
Scavenger receptor cysteine-rich type 1 protein M130	CD163	0.046	0.353	up
Cytokine receptor-like factor 3	CRLF3	0.004	0.791	up
Cartilage intermediate layer protein 2	CILP2	0	1.861	up
Contactin-4	CNTN4	0	0.755	up
Adhesion G protein-coupled receptor F5	ADGRF5	0.007	0.307	up
Adhesion G-protein coupled receptor G2	ADGRG2	0	1.264	up
Golgi membrane protein 1	GOLM1	0	0.723	up
Immunoglobulin superfamily DCC subclass member 4	IGDCC4	0.017	0.592	up
Protein Shroom3	SHROOM3	0.029	-0.314	down
High affinity immunoglobulin alpha and immunoglobulin mu Fc receptor	FCAMR	0.033	1.151	up
Ras association domain-containing protein 5	RASSF5	0.001	0.429	up
Protein FAM3C	FAM3C	0	0.633	up
Gamma-glutamyl hydrolase	GGH	0.034	0.424	up
Neuronal cell adhesion molecule	NRCAM	0	1.131	up
Neogenin	NEO1	0.003	0.426	up
Proteoglycan 4	PRG4	0.004	-0.444	down
5-3 exonuclease PLD4	PLD4	0.018	0.914	up
Pseudouridylate synthase RPUSD4, mitochondrial	RPUSD4	0.008	-0.494	down
Carboxypeptidase B2	CPB2	0.003	-0.366	down
Thioredoxin domain-containing protein 15	TXNDC15	0.007	1.31	up
Multiple epidermal growth factor-like domains protein 10	MEGF10	0	0.779	up
Beta-Ala-His dipeptidase	CNDP1	0.001	-1.363	down
PML-RARA-regulated adapter molecule 1	PRAM1	0	0.966	up	0.006	-0.409	down
Bardet-Biedl syndrome 4 protein	BBS4	0.035	0.329	up
Noelin	OLFM1	0	0.829	up
Retinoic acid receptor responder protein 2	RARRES2	0.019	-0.29	down
Osteomodulin	OMD	0.001	1.784	up
Plasma alpha-L-fucosidase	FUCA2	0.003	0.554	up
Complement C1q tumor necrosis factor-related protein 3	C1QTNF3	0	0.891	up
Complement factor H-related protein 5	CFHR5	0.001	-0.609	down
Cell adhesion molecule 1	CADM1	0	1.059	up
Fibroblast growth factor-binding protein 2	FGFBP2	0.002	1.162	up
Tether containing UBX domain for GLUT4	ASPSCR1	0.001	0.762	up
NIF3-like protein 1	NIF3L1	0.032	0.698	up
Multiple epidermal growth factor-like domains protein 9	MEGF9	0.039	0.342	up
Dipeptidase 2	DPEP2	0.025	0.4	up
Golgi-associated plant pathogenesis-related protein 1	GLIPR2	0.02	0.338	up
Anthrax toxin receptor 1	ANTXR1	0.049	0.66	up
Multimerin-2	MMRN2	0.012	0.31	up
Cadherin-related family member 5	CDHR5	0.044	-0.433	down
Solute carrier family 38 member 10	SLC38A10	0.002	0.576	up
Endosialin	CD248	0.033	0.389	up
ATP-binding cassette sub-family B member 6	ABCB6	0.003	0.544	up
Complement component C1q receptor	CD93	0.002	0.529	up
Muscleblind-like protein 1	MBNL1	0.041	-0.517	down
Cerebellin-4	CBLN4	0	0.658	up
Adenosine deaminase 2	ADA2	0	0.74	up
Peroxisomal sarcosine oxidase	PIPOX	0.015	-0.396	down
Neurotrimin	NTM	0.038	0.562	up
Contactin-3	CNTN3	0.009	-0.846	down
C-type mannose receptor 2	MRC2	0	0.815	up
Dickkopf-related protein 3	DKK3	0.013	0.51	up
PTB domain-containing engulfment adapter protein 1	GULP1	0	0.733	up
Exostosin-like 2	EXTL2	0	0.933	up
SLAM family member 5	CD84	0.001	0.828	up
Zinc finger protein 639	ZNF639	0.01	0.267	up
N-acetylglucosamine-1-phosphodiester alpha-N-acetylglucosaminidase	NAGPA	0.003	1.649	up
Protein HEG homolog 1	HEG1	0	0.634	up
Kinesin-like protein KIF26A	KIF26A	0.026	0.48	up
TBC1 domain family member 30	TBC1D30	0.038	-0.406	down
Ceramide transfer protein	CERT1	0.009	0.89	up
Carboxypeptidase Q	CPQ	0.027	0.544	up
IgGFc-binding protein	FCGBP	0.011	-0.471	down
Mannan-binding lectin serine protease 2	MASP2				0.039	-0.404	down
CD5 antigen-like	CD5L				0.036	-0.347	down
TBC1 domain family member 4	TBC1D4				0.011	-0.29	down
WD repeat-containing protein 1	WDR1				0.028	-0.779	down
Serine protease inhibitor Kazal-type 1	SPINK1				0.015	-0.517	down
Myelin basic protein	MBP				0.025	0.983	up
Keratin, type II cytoskeletal 1	KRT1				0.03	-1.691	down
Keratin, type II cytoskeletal 8	KRT8				0.032	-1.375	down
Elongation factor 2	EEF2				0.027	-1.194	down
Keratin, type II cytoskeletal 5	KRT5				0.042	-1.214	down
CD59 glycoprotein	CD59				0.006	-0.333	down
Arylsulfatase A	ARSA				0.015	-1.06	down
Leukosialin	SPN				0.04	-0.917	down
Heterogeneous nuclear ribonucleoproteins A2/B1	HNRNPA2B1				0.007	1.398	up
Adenosylhomocysteinase	AHCY				0.034	-0.431	down
Acetyl-CoA acetyltransferase, mitochondrial	ACAT1				0.023	-0.641	down
ATP synthase subunit alpha, mitochondrial	ATP5F1A				0.015	-1.203	down
Leukocyte elastase inhibitor	SERPINB1				0.039	1.402	up
Keratin, type I cytoskeletal 9	KRT9				0.036	-2.397	down
Transgelin-2	TAGLN2				0.034	-1.041	down
Ras GTPase-activating-like protein IQGAP1	IQGAP1				0.04	1.073	up
Trifunctional enzyme subunit beta, mitochondrial	HADHB				0.007	-1.115	down
4-aminobutyrate aminotransferase, mitochondrial	ABAT				0.001	-1.43	down
Guanylin	GUCA2A				0.005	-0.436	down
26S proteasome non-ATPase regulatory subunit 2	PSMD2				0.04	-2.806	down
Ras GTPase-activating-like protein IQGAP2	IQGAP2				0.027	-0.703	down
Integrin alpha-7	ITGA7				0.007	-3.276	down
Corneodesmosin	CDSN				0.032	-1.041	down
Putative hydroxypyruvate isomerase	HYI				0.009	-0.266	down
Centrosomal protein of 135 kDa	CEP135				0.006	0.851	up
Hornerin	HRNR				0.04	-1.084	down
T-cell immunoglobulin and mucin domain-containing protein 4	TIMD4				0.007	0.956	up
Chordin-like protein 1	CHRDL1				0.007	-1.368	down
SH3 domain-binding glutamic acid-rich-like protein 3	SH3BGRL3				0.049	-1.043	down
Protein FAM135A	FAM135A				0.025	0.303	up
ProSAAS	PCSK1N				0.005	-1.89	down
N indicates that this protein was identified in one group but not in the other group. There are no specific FC values and p values.
