# Supplementary material for: Acupuncture enhances fatty acid catabolism and immune modulation in children with autism
Source: Front Psychiatry. 2025 Nov 20;16:1679154. doi: 10.3389/fpsyt.2025.1679154 (PMC12675399; doi:10.3389/fpsyt.2025.1679154)
Supplement: Supplementary file 3 [file Table2.xlsx]

## Sheet: Sheet1
Supplementary Table 2 Differentially expressed metabolites of plasma detected by metabolomics.
Metabolites	ASD vs. HC						Tx vs. ASD
	m/z	RT (min)	log2FC	Pvalue	VIP	Up/Down	m/z	RT (min)	FC	Pvalue	VIP	Up/Down
Positive-ion mode
Dicarbonyl methylglyoxal	124.986	11.886	-0.938	0	2.377	down
Allosecurinine	240.099	9.377	-1.183	0	2.365	down
Homovanillyl alcohol sulfate	249.042	5.125	0.997	0	2.063	up
(E)-2-Propenyl [3-(2-propenylthio)-2-propenyl] sulfate	251.041	5.127	0.835	0	2.037	up
2-Thioxothiazolidine-4-carboxylic acid	162.989	11.987	-0.615	0	2.222	down
Norfloxacin	337.167	11.873	-1.127	0	2.131	down
Linoleoylcarnitine	446.323	8.174	-0.872	0	1.864	down
N6-Methyl-2'-deoxyadenosine	266.124	6.974	-1.52	0	1.989	down
Isoferulaldehyde	179.071	5.802	-1.764	0	2.054	down
3,7,8,15-Scirpenetetrol	299.149	6.859	-1.494	0	1.916	down	299.149	6.859	2.114	0.004	1.624	up
Garcinone C	437.158	6.864	-1.024	0	1.89	down	437.158	6.864	1.563	0.014	1.385	up
METESIND	437.165	6.873	-1.283	0	2.089	down	437.165	6.873	1.677	0.006	1.57	up
5-beta-Androstane-3-alpha,17-beta-diol	257.226	6.973	-2.494	0	1.94	down
Myxopyronin B	432.238	6.86	-1.055	0	1.895	down	432.238	6.86	1.693	0.003	1.674	up
3-(3,4,5-Trimethoxyphenyl)propanoic acid	223.096	6.564	-2.274	0	1.884	down
Eplerenone	437.193	6.863	-0.893	0	1.929	down	437.193	6.863	1.507	0.002	1.587	up
(Ethoxymethyl)benzene	119.086	6.862	-0.996	0	1.867	down	119.086	6.862	1.606	0.005	1.56	up
HC Toxin	437.239	6.866	-0.984	0	1.785	down
Dehydrocarvacrol	149.096	6.861	-1.164	0	1.869	down	149.096	6.861	1.723	0.005	1.533	up
Angelitriol	295.117	6.863	-1.075	0	1.819	down	295.117	6.863	1.672	0.008	1.512	up
Magnoshinin	415.211	6.861	-1.103	0	1.835	down	415.211	6.861	1.706	0.005	1.56	up
Hymenoflorin	281.138	6.862	-1.096	0	1.817	down	281.138	6.862	1.72	0.005	1.566	up
(S)-(E)-2'-(3,6-Dimethyl-2-heptenyl)-3',4',7-trihydroxyflavanone	397.2	6.861	-1.132	0	1.826	down	397.2	6.861	1.723	0.006	1.537	up
Indirubin	263.081	6.734	1.49	0	1.702	up
5-O-Caffeoylshikimic acid	359.073	5.189	-0.992	0	1.616	down
Deoxynybomycin	283.108	5.882	-1.699	0	1.907	down
Doxifluridine	269.054	1.492	1.013	0	1.742	up
1,4'-Bipiperidine-1'-carboxylic acid	213.16	5.949	-1.595	0	1.801	down
ethyl 6,7-dimethoxy-4-oxo-2,3-dihydro-1H-naphthalene-2-carboxylate	279.122	6.861	-1.398	0	1.772	down	279.122	6.861	1.906	0.013	1.414	up
DEHP	413.266	10.644	0.922	0	1.609	up
(R)-Isomucronulatol	325.105	6.503	2.111	0	1.985	up	325.105	6.503	0.474	0.004	1.186	down
guanidinosuccinate	176.066	3.579	-0.912	0	1.875	down
Aminovaleric acid betaine	160.133	1.475	1.355	0	1.798	up
d-LIMONENE	175.089	5.418	0.815	0	1.763	up
Sulfadimethoxine	311.08	6.56	-2.726	0	1.782	down
4'-Methylacetophenone	135.08	6.859	-0.739	0	1.751	down
Praeruptorin E	451.173	6.445	-1.538	0	1.804	down	451.173	6.445	2.215	0.001	1.777	up
5-Sulfoxymethylfurfural	206.995	2.241	1.084	0	1.632	up
MG(0:0/21:0/0:0)	423.344	10.157	-1.215	0	1.722	down
Striatisporin A	255.123	6.564	-2.514	0	1.648	down
Demethyleneberberine	346.105	4.753	1.596	0.001	1.629	up
Pro Ile	229.155	2.191	-0.836	0.001	1.744	down
Oleamide	282.279	9.964	0.865	0.001	1.712	up	282.279	9.964	0.589	0.002	1.93	down
3-O-Methyldopa	212.092	4.8	0.881	0.001	1.661	up
Oxocularicine	308.056	6.56	-2.316	0.001	1.682	down
4,8 Dimethylnonanoyl carnitine	330.264	6.672	-1.946	0.001	1.581	down
Biotin	267.077	4.984	-1.01	0.001	1.748	down
7-Methyldodecanoylcarnitine	358.295	7.275	-2.104	0.001	1.718	down
Biliverdin	583.255	6.395	-1.48	0.001	1.681	down
Morusimic acid D	330.263	9.324	1.903	0.001	1.107	up	330.263	9.324	0.409	0.024	1.69	down
Decarbamoylneosaxitoxin	273.131	5.726	-0.926	0.001	1.513	down
Cyclo(his-pro)	235.119	2.667	-1.268	0.001	1.353	down
10-Gingerol	373.235	8.427	-0.672	0.002	1.513	down
1,6-Dimethoxypyrene	263.107	5.263	0.734	0.002	1.462	up
(13Z,16Z)-Hexacosa-13,16-dienoylcarnitine	536.467	10.578	-1.153	0.002	1.753	down
L-Ornithine	115.087	1.257	-0.692	0.002	1.668	down
Acetylated camptothecin	409.138	5.402	0.666	0.002	1.549	up
Dibenzylamine	198.128	5.622	-3.434	0.002	1.478	down	198.128	5.622	11.149	0.005	1.814	up
5-Nitro-2-(3-phenylpropylamino)benzoic acid	301.119	5.876	-1.031	0.002	1.709	down
4-Quinolinol	168.042	5.813	-1.157	0.002	1.758	down
Dodeca-4,7,10-trienoylcarnitine	338.232	6.275	-0.959	0.002	1.631	down
Linoleic acid amide	280.263	9.4	0.823	0.002	1.498	up	280.263	9.4	0.612	0.009	1.746	down
Nicotine-cis-N-oxide	201.1	5.827	-1.681	0.002	1.474	down	201.1	5.827	3.419	0.02	1.581	up
Phenazine	181.076	6.555	-2.236	0.002	1.54	down
(3,8)-Decadienoylcarnitine	312.217	6.106	-0.632	0.002	1.554	down
L-Pipecolic acid	130.086	1.972	-0.635	0.003	1.499	down
Biotin-XX hydrazide	485.29	8.8	-1.477	0.003	1.485	down	485.29	8.8	2.242	0.026	1.43	up
1,1-Diphenylhexatriene	233.132	6.041	0.651	0.003	1.608	up
Osthole	267.099	7.065	1.087	0.003	1.506	up	267.099	7.065	0.567	0.021	1.528	down
PC(17:1(10Z)/0:0)	508.34	9.392	-0.865	0.003	1.552	down
2-(5-(phenoxy)-4'-trifluoromethyl-biphenyl-3-yl)-pentanoic acid	415.153	6.49	-2.993	0.003	1.282	down
Cassipourol	295.299	11.532	0.872	0.003	1.61	up	295.299	11.532	0.628	0.009	1.317	down
1-(Carboxyethylthio)tetradecane	303.236	6.163	-1.815	0.004	1.469	down
Faropenem	286.074	6.563	-2.615	0.004	1.561	down
N-Acetyl-L-carnosine	269.124	1.88	-1.944	0.004	1.395	down
cis-11,14-Eicosadienoic acid	291.268	10.11	1.626	0.004	1.484	up	291.268	10.11	0.443	0.012	1.407	down
Sinomenine	312.159	7.12	-1.88	0.004	1.353	down
(19R,23E)-5beta,19-Epoxy-19,25-dimethoxycucurbita-6,23-dien-3beta-ol	501.393	9.494	-0.733	0.004	1.477	down
Homocysteine	136.043	1.511	-0.631	0.004	1.373	down
Subamolide C	337.273	9.092	-0.822	0.004	1.304	down
3-Phenylethyl-2'-deoxyuridine	333.144	5.964	-1.252	0.004	1.593	down
Armillane	421.222	8.442	1.068	0.006	1.368	up
Didesmethylisoproturon	179.118	5.829	-1.444	0.006	1.24	down	179.118	5.829	3.109	0.028	1.536	up
Crotmarine	325.143	4.754	1.271	0.006	1.373	up
PC(20:4(5Z,8Z,11Z,14Z)/20:3(8Z,11Z,14Z))	854.567	11.587	-0.68	0.006	1.441	down
3-Methylcyclohexanethiol	131.09	1.972	-0.645	0.006	1.377	down
Clausamide II	178.086	1.483	1.117	0.006	1.364	up
O-Arachidonoyl Ethanolamine	348.289	10.374	2.195	0.007	1.439	up
Methyl 6,7-dimethoxy-4-ethyl-beta-carboline-3-carboxylate	315.133	6.246	-0.907	0.008	1.455	down
cis-11,14,17-Eicosatrienoic acid	307.263	10.398	0.951	0.008	1.413	up
Mupirocin	523.288	6.795	-1.353	0.009	1.246	down
Pacificanone A	345.24	9.312	0.873	0.009	1.411	up
Cohibin C	577.519	10.677	2.83	0.01	1.495	up	577.519	10.677	0.205	0.04	1.412	down
Non-7-enoylcarnitine	300.216	6.02	-0.693	0.011	1.23	down
1,2-dihydroxyheptadec-16-en-4-yl acetate	351.25	9.305	0.925	0.011	1.296	up
Chlorophyllide a	615.245	5.817	-1.032	0.011	1.383	down
N-Acetylornithine	175.108	1.491	-0.755	0.012	1.173	down
Nupharidine	250.18	7.275	2.353	0.012	1.138	up
Pedatisectine D	199.108	4.963	-1.276	0.013	1.059	down	199.108	4.963	0.539	0.036	1.072	down
Tridec-7-enoylcarnitine	356.279	7.029	-0.98	0.013	1.033	down
fluoxymesterone	337.218	6.311	-0.975	0.014	1.337	down
4,5-Dimethoxy-1,2-benzenedicarboxylic acid	227.055	6	2.734	0.015	1.218	up
Placidene C	223.133	7.177	-0.984	0.016	1.414	down
Segetalin G	519.293	7.137	-2.774	0.017	1.27	down
1-heptadecanoyl-sn-glycero-3-phosphocholine	510.355	10.048	-0.831	0.018	1.261	down
MG(0:0/19:0/0:0)	390.357	7.479	3.938	0.018	1.384	up
4-(Furan-3-yl)benzaldehyde	173.06	7.076	-1.688	0.019	1.144	down
Ricinoleic acid	281.247	10.104	1.074	0.019	1.244	up
Kisantamine	332.258	7.5	2.144	0.019	1.154	up
Pramoxine	294.206	7.134	-0.793	0.019	1.303	down
4-Methylhexanoylcarnitine	274.201	5.785	-0.695	0.022	1.172	down
undec-10-enoylcarnitine	328.248	6.49	-0.678	0.022	1.201	down
Himbacine	346.273	7.876	1.89	0.022	1.192	up
2-amino-1,3,4-tetradecanetriol	262.238	6.407	2.208	0.023	1.412	up	262.238	6.407	0.229	0.03	1.684	down
Toyocamycin	309.131	6.504	0.656	0.023	1.252	up	309.131	6.504	0.656	0.034	1.567	down
Beta-asarone	209.117	7.178	-0.965	0.024	1.373	down
(2-((3,5-Di-t-butyl-4-hydroxyphenyl)thio)-1-methylpropoxy)acetic acid	369.208	10.65	0.642	0.025	1.155	up
alpha-L-FucpNAc-(1->3)-D-FucpNAc	393.187	5.849	-0.694	0.025	1.279	down
Hexadecanoylpyrrolidine	310.31	10.753	0.638	0.025	1.318	up
Adrenosterone	323.161	8.309	1.902	0.028	1.152	up
3,6,9,12-Tetraoxatetracosan-1-ol	363.31	9.168	1.228	0.029	1.218	up
Syringic acid	221.042	6.101	1.803	0.03	1.169	up
Caulophyllumine A	280.154	5.445	1.346	0.03	1.133	up
cis-4,7,10,13,16-Docosapentaenoic acid	331.263	10.372	1.212	0.03	1.138	up
N-Carbamoyl-2-amino-2-(4-hydroxyphenyl)acetic acid	211.071	6.725	-0.697	0.031	1.12	down
Arg Phe Ala	393.224	8.252	1.216	0.032	1.125	up	393.224	8.252	0.49	0.045	1.519	down
Arg Phe Glu	451.23	7.313	0.676	0.033	1.144	up
Bortezomib	367.194	11.987	0.605	0.038	1.142	up
MG(0:0/i-21:0/0:0)	418.389	8.164	3.767	0.038	1.171	up
3-hydroxyundecanoic acid	203.164	7.322	0.75	0.039	1.106	up	203.164	7.322	0.583	0.037	1.356	down
(R)-ETHOSUXIMIDE	142.086	1.946	0.93	0.04	1.086	up
Ethyl linolenate	329.245	10.392	1.053	0.042	1.072	up
Yersiniabactin	482.124	6.686	2.13	0.043	1.043	up
Denticulatin B	419.276	8.775	0.632	0.047	1.026	up	419.276	8.775	0.644	0.046	1.506	down
Arg Val Phe	421.256	8.649	1.656	0.048	1.024	up
LysoPE(0:0/20:5(5Z,8Z,11Z,14Z,17Z))	500.277	8.546	-0.623	0.049	1.126	down
Phytosphingosine	340.282	6.876	2.048	0.049	1.231	up	340.282	6.876	0.223	0.035	1.722	down
Negative-ion mode					0
Perfluoroheptanoic acid	362.97	6.498	3.173	0	2.353	up	362.97	6.498	0.174	0	2.024	down
Palifosfamide	218.987	5.993	3.091	0	2.259	up	218.987	5.993	0.146	0	2.227	down
Nigrolineaxanthone H	309.078	5.126	1.712	0	2.233	up
Mimosaside A	437.328	8.673	-0.914	0	1.999	down
14,19-Dihydroaspidospermatine	339.208	10.659	1.637	0	1.974	up
Heptafluorobutyric acid	212.979	5.696	1.817	0	2.088	up	212.979	5.696	0.34	0	1.905	down
Ala-Leu-Ala-Pro	369.214	10.456	0.749	0	1.914	up
2'(R)-Hydroxylanneaquinol	361.275	7.874	-1.01	0	2.052	down
Pregnan-20-one, 3,17-dihydroxy-, (3alpha)-	333.244	7.246	-1.657	0	2.022	down
Perfluorohexanoic acid	312.973	6.248	3.059	0	2.109	up	312.973	6.248	0.131	0	1.724	down
Photinide C	289.072	5.372	-0.728	0	1.775	down
Griffinipregnone	359.26	7.531	-1.181	0	1.934	down
Docosatrienoic Acid	333.28	11.171	1.233	0	1.813	up
Petroselinic acid	281.249	10.67	1.811	0	1.74	up
FAHFA 36:1	563.505	10.651	3.114	0.001	1.651	up
Methyl palmitoleate	327.254	10.661	1.677	0.001	1.648	up
Betulalbuside A	331.177	6.678	-2.453	0.001	1.876	down	331.177	6.678	2.146	0.035	1.241	up
Bellidifolin	273.041	5.45	-1.354	0.001	1.909	down	273.041	5.45	1.682	0.02	1.276	up
Lumpidin	459.203	6.861	-0.985	0.001	1.63	down	459.203	6.861	1.551	0.045	1.017	up
Glochidionionoside A	401.182	5.846	-1.074	0.001	1.813	down
Cheritamine	591.525	11.278	1.493	0.002	1.593	up
7-Methylguanosine	278.09	5.014	-1.093	0.002	1.603	down
cis-7,10,13,16-Docosic acidtraenoic acid	331.265	10.676	1.494	0.002	1.625	up
Aspergillide C	251.129	0.392	-1.089	0.002	1.842	down
Certonardosterol B4	481.354	9.037	-0.643	0.002	1.396	down
Rosarin	473.167	10.096	1.02	0.003	1.401	up
3,4-Dihydroxyphthalate	197.009	5.703	2.353	0.003	1.442	up
homo-gamma-Linolenic acid	305.249	10.396	1.091	0.003	1.635	up
Phaseoloidin	329.087	7.078	0.637	0.003	1.861	up
Aspidospermatine	337.192	10.096	1.048	0.003	1.333	up
Palmitoylglycine	312.255	9.513	0.647	0.003	1.601	up
cis-7,10,13,16,19-Docosapentaenoic acid	329.249	10.375	1.367	0.004	1.514	up
Antibiotic BU 2867TA	519.318	7.462	-1.508	0.005	1.297	down
Myristoleic acid	225.186	9.005	1.651	0.005	1.387	up
11-deoxy-16,16-dimethyl-PGE2	363.254	8.682	-0.59	0.006	1.233	down
4-Chloro-1-naphthol	177.011	5.415	-0.687	0.006	1.486	down
Hypochoeroside K	397.223	7.675	-1.113	0.006	1.292	down
Dibutylone	234.114	6.057	1.079	0.007	1.486	up	234.114	6.057	0.341	0.001	1.729	down
cis-13,16-Docosadienoic acid	335.296	11.669	0.88	0.007	1.354	up
Benzetimide	361.192	9.99	1.397	0.007	1.526	up
2'-O-methylinosine	281.089	4.966	-0.745	0.008	1.645	down
Ficiolide G	313.165	8.252	0.615	0.009	1.551	up
3-Hydroxybutyric acid	103.04	2.982	1.999	0.011	1.526	up
Nevirapine	265.11	5.489	1.143	0.011	1.409	up
1,7-Dimethyluric acid	195.053	5.279	-1.529	0.011	1.079	down
Polyribosylribitolphosphate	231.028	5.67	-0.659	0.011	1.209	down
trans-10-Nonadecenoic acid(C19-1T)	295.264	11.066	1.165	0.011	1.258	up
Alpha-N-Phenylacetyl-L-glutamine	263.104	5.5	1.037	0.012	1.394	up
Taraxafolide	439.162	5.611	-1.024	0.015	1.209	down
N-Docosahexaenoyl Lysine	455.328	8.214	-1.001	0.02	1.189	down
Conjugated linoleic acids (CLA)	279.233	10.093	0.965	0.02	1.236	up
LPA(15:0/0:0)	395.22	9.906	0.997	0.021	1.33	up
3-Methyl-2-butenyl 6-O-alpha-L-arabinopyranosyl-beta-D-glucopyranoside	379.162	5.769	-1.833	0.022	1.012	down
Decylubiquinol	323.223	9.588	1.032	0.023	1.184	up
Calcitroic acid	373.239	9.906	1.166	0.024	1.317	up
N-Linoleoyl Leucine	392.317	9.921	-1.355	0.024	1.374	down
Hydnocarpic acid	251.202	9.273	1.056	0.027	1.246	up
5alpha-Androstane	259.243	9.984	0.7	0.028	1.199	up
cis-10-Heptadecenoic acid	267.233	10.243	1.037	0.03	1.065	up
beta-Hydroxymyristic acid	243.197	8.348	0.892	0.03	1.268	up
Cepafungin I	533.334	7.236	-1.012	0.034	1.246	down
FAHFA 36:3	559.474	10.093	1.66	0.035	1.177	up
2-Benzylsuccinic acid	207.066	5.316	-1.753	0.036	1.109	down
Glycolithocholic acid 3-sulfate	512.27	6.896	1.212	0.036	1.304	up
Methyl ent-16-methoxy-6-oxo-7,13E-labdadien-15-oate	361.239	7.57	0.74	0.038	1.179	up
Streptidine 6-phosphate	341.099	6.579	1.043	0.038	1.055	up
13-Oxo-9,11-octadecadienoic acid	293.212	8.577	0.599	0.039	1.199	up
Paniculatumoside A	535.255	6.902	1.169	0.042	1.264	up
Imepitoin	278.071	5.15	-0.749	0.044	1.018	down
Dodecylbenzenesulfonic acid	325.184	8.723	0.622	0.044	1.358	up
TG(16:0/8:0/10:0)	609.511	10.085	0.85	0.045	1.122	up
Pisumionoside	403.198	5.427	1.15	0.047	1.07	up
16alpha-Hydroxysteroid	291.233	9.773	0.932	0.047	1.197	up
Undecylenic acid	183.139	6.712	0.859	0.048	1.115	up
Glutamine pyruvate							231.062	1.526	1.538	0.004	1.383	up
gamma-Glutamylserine							233.078	1.503	1.798	0.004	1.459	up
Kaurenoic acid							301.217	9.9	0.334	0.005	1.31	down
Alanylaspartic acid							203.067	1.534	1.506	0.006	1.428	up
Alanylserine							175.072	1.548	1.586	0.006	1.521	up
N-Acetyl-serylaspartic acid							261.073	1.494	1.879	0.006	1.356	up
Neopterin							252.074	6.227	1.888	0.01	1.433	up
Ixabepilone							505.275	9.797	0.591	0.012	1.847	down
Australin A							395.244	6.907	0.616	0.013	1.53	down
N-Acetyl-L-aspartic acid							174.041	1.498	1.604	0.013	1.277	up
Perfluorononanoic acid							462.964	7.072	0.494	0.016	1.396	down
N-Formyl-L-aspartate							160.025	1.504	1.746	0.017	1.25	up
N(5)-[1(S)-1-carboxyethyl]-L-ornithine							203.104	1.475	1.515	0.019	1.24	up
6-Tuliposide B							293.088	1.475	1.502	0.023	1.227	up
Ecklonialactone A							289.181	8.282	1.642	0.029	1.053	up
Dehydroabietic acid							299.202	9.125	0.367	0.034	1.015	down
N-Undecanoylglycine							242.177	6.43	0.652	0.04	1.265	down
Allolithocholic acid							375.291	8.976	0.413	0.043	1.471	down
Isodityrosine							359.125	6.444	1.683	0.046	1.191	up
BCA 7							395.244	10.889	0.661	0.049	1.565	down
